# Supplementary material for: ATP synthase F1 subunits recruited to centromeres by CENP-A are required for male meiosis
Source: Nat Commun. 2018 Jul 13;9:2702. doi: 10.1038/s41467-018-05093-9 (PMC6045659; doi:10.1038/s41467-018-05093-9)
Supplement: Supplementary file 4 — Supplementary Data 1 [file 41467_2018_5093_MOESM4_ESM.xlsx]

## Sheet: Sheet1
Supplementary Data 1
Accession	Description	A5: Area	B5: Area	Score A2	Coverage A2	# Peptides A2	# PSM A2	Score B2	Coverage B2	# Peptides B2	# PSM B2	# AAs	MW [kDa]	calc. pI
P41043	Glutathione S-transferase S1 OS=Drosophila melanogaster GN=GstS1 PE=1 SV=2 - [GST1_DROME]	6.31434e+09	4.37172e+09	353.207	62.65	18	98	402.251	65.46	20	123	249	27.596	4.65283	A: GST
B0F5B2	Aldehyde dehydrogenase (Fragment) OS=Drosophila melanogaster GN=Aldh PE=4 SV=1 - [B0F5B2_DROME]	0	2.96116e+06					17.7149	47.5	3	6	80	8.64338	9.30518	B: GST-CLD
Q8MT23	RH09938p OS=Drosophila melanogaster GN=RpL30 PE=2 SV=1 - [Q8MT23_DROME]	0	6.03702e+06					12.8386	42.34	3	4	111	12.2845	9.46631
P20432	Glutathione S-transferase 1-1 OS=Drosophila melanogaster GN=GstD1 PE=1 SV=1 - [GSTT1_DROME]	1.71513e+08	1.23337e+08	56.9722	39.23	8	16	52.7659	35.41	8	16	209	23.8511	7.2251
Q9V6Q2	Histone H3-like centromeric protein cid OS=Drosophila melanogaster GN=cid PE=1 SV=2 - [CID_DROME]	3.16899e+07	4.12676e+10	7.70556	20.44	2	3	940.25	38.67	11	275	225	25.952	10.1987
Q9VSM6	AT03383p OS=Drosophila melanogaster GN=S-Lap1 PE=2 SV=2 - [Q9VSM6_DROME]	3.65872e+06	5.83482e+07	2.52157	1.8	1	1	63.1104	38.56	14	22	555	61.4741	7.79639
Q9VSM7	GH13849p OS=Drosophila melanogaster GN=S-Lap2 PE=2 SV=1 - [Q9VSM7_DROME]	3.65872e+06	5.83482e+07	2.52157	1.81	1	1	62.1285	36.41	15	21	552	61.3329	6.91748
K7WKV0	Alpha tubulin 84B (Fragment) OS=Drosophila melanogaster PE=2 SV=1 - [K7WKV0_DROME]	0	5.14804e+07					80.3003	36.39	10	25	415	46.1089	6.12549
Q24560	Tubulin beta-1 chain OS=Drosophila melanogaster GN=betaTub56D PE=1 SV=2 - [TBB1_DROME]	0	2.27535e+07					79.5866	34.23	12	28	447	50.1151	4.85596
L0CPE3	Ribosomal protein S11 (Fragment) OS=Drosophila melanogaster GN=RPS11 PE=3 SV=1 - [L0CPE3_DROME]	0	6.37373e+06					13.2418	33.77	5	8	151	17.5926	11.1509
Q8MLY8	40S ribosomal protein S8 OS=Drosophila melanogaster GN=RpS8 PE=1 SV=1 - [RS8_DROME]	0	4.39564e+06					32.0633	32.69	5	10	208	23.7449	10.4771
P84051	Histone H2A OS=Drosophila melanogaster GN=His2A PE=1 SV=2 - [H2A_DROME]	4.4186e+06	2.63294e+07	2.55132	7.26	1	1	13.7036	31.45	3	5	124	13.3545	10.7261
P61857	Tubulin beta-2 chain OS=Drosophila melanogaster GN=betaTub85D PE=1 SV=1 - [TBB2_DROME]	0	2.70046e+07					78.8973	31.17	11	27	446	49.8378	4.83057
P84040	Histone H4 OS=Drosophila melanogaster GN=His4 PE=1 SV=2 - [H4_DROME]	0	1.60242e+07					11.9228	31.07	3	6	103	11.3744	11.356
E1JGP0	LD04994p1 OS=Drosophila melanogaster GN=Act57B PE=2 SV=1 - [E1JGP0_DROME]	1.26551e+07	2.52833e+07	4.88181	5	1	2	43.1846	30.28	7	16	360	40.2322	5.8335
P11147	Heat shock 70 kDa protein cognate 4 OS=Drosophila melanogaster GN=Hsc70-4 PE=1 SV=3 - [HSP7D_DROME]	2.45951e+07	3.2512e+07	36.5388	10.29	6	11	62.7214	30.26	15	26	651	71.0874	5.51611
Q9V9M7	RE62581p OS=Drosophila melanogaster GN=RpL21 PE=1 SV=1 - [Q9V9M7_DROME]	0	7.16432e+06					16.7843	30.19	5	7	159	18.4642	10.5503
A0A0B4LGH1	Beta-Tubulin at 60D, isoform B OS=Drosophila melanogaster GN=betaTub60D PE=4 SV=1 - [A0A0B4LGH1_DROME]	0	1.13032e+07					65.3247	27.81	9	23	453	50.7455	4.88135
Q9Y170	BcDNA.GH02250 OS=Drosophila melanogaster GN=ocn PE=2 SV=1 - [Q9Y170_DROME]	0	7.13725e+06					23.3264	27.7	4	8	148	16.876	9.93506
P48604	GrpE protein homolog, mitochondrial OS=Drosophila melanogaster GN=Roe1 PE=2 SV=2 - [GRPE_DROME]	1.6877e+07	6.33567e+06	25.9635	25.82	5	9	13.1636	20.66	4	6	213	23.9114	8.49951
A0APE4	CG6459 protein OS=Drosophila melanogaster GN=CG6459 PE=4 SV=1 - [A0APE4_DROME]	0	9.97307e+06					20.9681	24.71	5	8	263	28.9824	5.16064
P15357	Ubiquitin-40S ribosomal protein S27a OS=Drosophila melanogaster GN=RpS27A PE=1 SV=2 - [RS27A_DROME]	3.17799e+06	7.30796e+06	7.45074	10.26	1	2	13.4376	24.36	3	5	156	17.9286	9.77393
O01666	ATP synthase subunit gamma, mitochondrial OS=Drosophila melanogaster GN=ATPsyn-gamma PE=2 SV=2 - [ATPG_DROME]	0	7.27963e+06					34.5282	23.91	5	10	297	32.8501	9.21729
X2JB48	Stress-sensitive B, isoform E OS=Drosophila melanogaster GN=sesB PE=3 SV=1 - [X2JB48_DROME]	1.38638e+06	3.06005e+07	3.28356	4.35	1	1	27.0982	23.41	7	11	299	32.8881	9.77393
Q9VV75	AT02348p OS=Drosophila melanogaster GN=UQCR-C2 PE=2 SV=1 - [Q9VV75_DROME]	0	3.36883e+06					41.2756	23.41	7	12	440	45.3879	9.43701
P55841	60S ribosomal protein L14 OS=Drosophila melanogaster GN=RpL14 PE=1 SV=1 - [RL14_DROME]	0	1.0566e+07					7.74321	22.89	4	5	166	19.1618	11.1802
Q9VG97	Glutathione S-transferase D3 OS=Drosophila melanogaster GN=GstD3 PE=2 SV=1 - [GSTT3_DROME]	4.28516e+06	6.93468e+06	13.7803	12.06	2	4	2.17061	22.61	3	3	199	22.8926	5.46533
Q9W237	40S ribosomal protein S16 OS=Drosophila melanogaster GN=RpS16 PE=1 SV=1 - [RS16_DROME]	0	5.43417e+06					9.479	22.3	3	4	148	16.7642	10.1694
O17445	60S ribosomal protein L15 OS=Drosophila melanogaster GN=RpL15 PE=1 SV=1 - [RL15_DROME]	0	1.09708e+07					9.92723	22.06	4	4	204	24.3102	11.4731
P08736	Elongation factor 1-alpha 1 OS=Drosophila melanogaster GN=Ef1alpha48D PE=1 SV=2 - [EF1A1_DROME]	4.29938e+06	1.56791e+07	2.94038	2.38	1	1	33.1952	22.03	8	14	463	50.2754	9.0708
P13008	40S ribosomal protein S26 OS=Drosophila melanogaster GN=RpS26 PE=1 SV=1 - [RS26_DROME]	0	7.90367e+06					4.68358	21.05	2	2	114	13.2582	11.1509
Q8IHD2	AT13329p (Fragment) OS=Drosophila melanogaster GN=RpS29 PE=2 SV=1 - [Q8IHD2_DROME]	0	3.62134e+06					1.61833	20.93	1	1	43	5.07564	9.5249
P02828	Heat shock protein 83 OS=Drosophila melanogaster GN=Hsp83 PE=1 SV=1 - [HSP83_DROME]	0	1.61956e+07					71.9929	20.78	13	25	717	81.8142	5.021
A0A0A0RZ60	Cytochrome c oxidase subunit II OS=Drosophila melanogaster GN=COX2 PE=3 SV=1 - [A0A0A0RZ60_DROME]	0	3.23384e+06					17.9082	20.18	3	5	228	26.1854	5.09717
P09180	60S ribosomal protein L4 OS=Drosophila melanogaster GN=RpL4 PE=1 SV=2 - [RL4_DROME]	0	9.95833e+06					19.809	18.95	5	6	401	44.9981	11.4731
Q7K2S9	AT30376p OS=Drosophila melanogaster GN=loopin-1 PE=2 SV=1 - [Q7K2S9_DROME]	1.22234e+06	3.32907e+07	7.54104	2.85	1	2	40.1869	18.44	8	14	526	56.6856	8.86572
P48610	Arginine kinase OS=Drosophila melanogaster GN=Argk PE=2 SV=2 - [KARG_DROME]	0	1.27273e+07					20.7585	17.42	5	7	356	39.8412	6.46826
P49630	60S ribosomal protein L36 OS=Drosophila melanogaster GN=RpL36 PE=1 SV=1 - [RL36_DROME]	0	7.21587e+06					4.85516	17.39	2	2	115	13.4937	11.3706
Q9VZS5	60S ribosomal protein L28 OS=Drosophila melanogaster GN=RpL28 PE=1 SV=1 - [RL28_DROME]	0	8.37542e+06					6.89628	17.36	2	4	144	16.0191	11.0923
P02517	Heat shock protein 26 OS=Drosophila melanogaster GN=Hsp26 PE=1 SV=2 - [HSP26_DROME]	0	2.95548e+06					11.5871	17.31	3	5	208	22.9798	7.56201
Q7JY07	CG9010 OS=Drosophila melanogaster GN=CG9010 PE=2 SV=1 - [Q7JY07_DROME]	0	4.12092e+06					17.2479	16.91	5	6	343	36.9869	8.51416
P48601	26S protease regulatory subunit 4 OS=Drosophila melanogaster GN=Rpt2 PE=1 SV=2 - [PRS4_DROME]	0	5.16089e+06					16.3352	16.86	5	7	439	49.2927	6.58057
Q06559	40S ribosomal protein S3 OS=Drosophila melanogaster GN=RpS3 PE=1 SV=1 - [RS3_DROME]	0	4.80103e+06					9.71647	16.67	4	4	246	27.4536	9.39307
Q8SZ99	RE10515p OS=Drosophila melanogaster GN=CG9117 PE=2 SV=1 - [Q8SZ99_DROME]	0	0					0	16.67	1	1	228	25.242	5.22412
P14130	40S ribosomal protein S14 OS=Drosophila melanogaster GN=RpS14a PE=1 SV=1 - [RS14_DROME]	0	5.31678e+06					5.40731	16.56	2	2	151	16.2547	10.3452
P41093	60S ribosomal protein L18a OS=Drosophila melanogaster GN=RpL18A PE=1 SV=1 - [RL18A_DROME]	0	4.62807e+06					8.69945	16.38	3	4	177	21.0164	10.6235
Q9VFP1	Probable cytochrome P450 6d5 OS=Drosophila melanogaster GN=Cyp6d5 PE=2 SV=1 - [CP6D5_DROME]	0	4.62551e+06					19.0214	16.34	6	7	508	57.348	8.83643
Q961W5	CG32063-PA, isoform A OS=Drosophila melanogaster GN=S-Lap3 PE=2 SV=1 - [Q961W5_DROME]	0	2.29744e+07					39.802	16.07	7	14	535	57.6644	7.86963
P41126	60S ribosomal protein L13 OS=Drosophila melanogaster GN=RpL13 PE=1 SV=1 - [RL13_DROME]	0	8.28767e+06					8.67869	16.06	4	4	218	24.9358	10.9897
Q500X4	AT20029p OS=Drosophila melanogaster GN=S-Lap7 PE=2 SV=1 - [Q500X4_DROME]	0	2.65685e+07					16.8697	15.56	5	5	527	57.4001	8.39697
Q95R35	AT09752p OS=Drosophila melanogaster GN=S-Lap4 PE=2 SV=1 - [Q95R35_DROME]	0	1.04524e+07					13.8028	15.46	6	6	524	57.4847	8.104
Q9VAY2	Glycoprotein 93 OS=Drosophila melanogaster GN=Gp93 PE=2 SV=1 - [Q9VAY2_DROME]	0	1.05892e+07					37.9497	15.25	11	17	787	90.1825	5.021
O16797	60S ribosomal protein L3 OS=Drosophila melanogaster GN=RpL3 PE=1 SV=3 - [RL3_DROME]	0	6.90701e+06					24.8989	15.14	4	9	416	46.8861	10.2427
Q0E8E8	MIP08013p1 OS=Drosophila melanogaster GN=Mpcp PE=2 SV=1 - [Q0E8E8_DROME]	0	6.2115e+06					16.1379	14.89	5	6	356	38.825	8.88037
P45594	Cofilin/actin-depolymerizing factor homolog OS=Drosophila melanogaster GN=tsr PE=2 SV=1 - [CADF_DROME]	0	3.60182e+06					2.7358	14.86	2	2	148	17.1425	7.1665
Q8MZ65	AT29272p OS=Drosophila melanogaster GN=CG31924 PE=2 SV=1 - [Q8MZ65_DROME]	0	3.20428e+07					0	14.83	1	1	236	26.5213	7.1665
Q4V5M6	IP06876p1 OS=Drosophila melanogaster GN=CG30005 PE=2 SV=1 - [Q4V5M6_DROME]	0	6.22472e+06					0	14.78	1	1	115	13.326	8.67529
Q9VMN5	60 kDa heat shock protein homolog 2, mitochondrial OS=Drosophila melanogaster GN=Hsp60C PE=2 SV=2 - [CH60C_DROME]	0	4.1481e+06					33.5567	14.76	5	9	576	61.5483	7.06396
P54399	Protein disulfide-isomerase OS=Drosophila melanogaster GN=Pdi PE=2 SV=1 - [PDI_DROME]	0	4.56365e+06					20.8698	14.52	6	9	496	55.7464	4.81787
P46223	60S ribosomal protein L7a OS=Drosophila melanogaster GN=RpL7A PE=1 SV=2 - [RL7A_DROME]	0	5.6645e+06					17.8313	14.39	4	6	271	30.7127	10.7114
Q9W5N2	60S ribosomal protein L38 OS=Drosophila melanogaster GN=RpL38 PE=1 SV=1 - [RL38_DROME]	0	0					2.02307	14.29	1	1	70	8.19464	10.2866
Q7K5K9	GH07689p OS=Drosophila melanogaster GN=S-Lap8 PE=2 SV=1 - [Q7K5K9_DROME]	0	5.53103e+06					27.7949	13.3	5	9	534	57.7413	8.45557
Q9VBU9	LD37859p OS=Drosophila melanogaster GN=RpS27 PE=1 SV=1 - [Q9VBU9_DROME]	0	3.70815e+06					0	13.1	1	1	84	9.35785	9.5249
A0A0B4JD95	Zipper, isoform H OS=Drosophila melanogaster GN=zip PE=4 SV=1 - [A0A0B4JD95_DROME]	0	4.08472e+06					82.9906	12.58	19	30	1964	226.616	5.51611
P29844	Heat shock 70 kDa protein cognate 3 OS=Drosophila melanogaster GN=Hsc70-3 PE=2 SV=2 - [HSP7C_DROME]	2.44842e+07	3.21554e+07	20.3796	4.27	3	6	44.5802	12.5	7	15	656	72.2165	5.36377
Q9VLT7	CG7424-PA OS=Drosophila melanogaster GN=RpL36A PE=1 SV=2 - [Q9VLT7_DROME]	0	7.91514e+06					0	12.5	1	1	104	12.4929	10.7993
Q9VCN3	AT14166p OS=Drosophila melanogaster GN=CG4434 PE=2 SV=2 - [Q9VCN3_DROME]	0	5.81129e+06					32.3814	12.34	7	13	535	59.8758	8.55811
Q9VS34	60S ribosomal protein L18 OS=Drosophila melanogaster GN=RpL18 PE=1 SV=1 - [RL18_DROME]	0	1.14083e+07					5.52448	12.23	2	3	188	21.6511	11.5317
Q9VAC1	CG7920, isoform A OS=Drosophila melanogaster GN=CG7920 PE=2 SV=1 - [Q9VAC1_DROME]	0	7.3223e+06					11.2493	12.16	4	6	477	51.8216	8.11865
Q1WWF8	IP16013p (Fragment) OS=Drosophila melanogaster GN=CG5261 PE=2 SV=1 - [Q1WWF8_DROME]	0	2.51051e+06					8.78416	11.61	2	3	224	24.7161	9.31982
Q9VZU4	CG12079-PA OS=Drosophila melanogaster GN=ND-30 PE=2 SV=1 - [Q9VZU4_DROME]	0	2.07594e+06					4.66732	11.32	2	3	265	29.9525	7.84033
Q0E924	LD46344p OS=Drosophila melanogaster GN=Phb2 PE=2 SV=2 - [Q0E924_DROME]	0	1.22811e+06					8.22392	11.04	3	4	299	33.0457	9.53955
Q86NN5	GM13757p OS=Drosophila melanogaster GN=ND-39 PE=2 SV=1 - [Q86NN5_DROME]	0	1.94915e+06					9.53324	11.01	2	3	327	37.7656	8.76318
Q9VA91	40S ribosomal protein S7 OS=Drosophila melanogaster GN=RpS7 PE=1 SV=1 - [RS7_DROME]	0	3.65078e+06					5.82211	10.82	2	3	194	22.1563	9.80322
P17704	40S ribosomal protein S17 OS=Drosophila melanogaster GN=RpS17 PE=1 SV=2 - [RS17_DROME]	943878	4.21553e+06	2.04138	10.69	1	1	4.91752	10.69	1	2	131	15.2752	9.93506
M9ND95	Myosin heavy chain, isoform U OS=Drosophila melanogaster GN=Mhc PE=4 SV=1 - [M9ND95_DROME]	0	4.69379e+06					75.2795	10.67	16	23	1949	222.766	6.25244
E1JHJ3	Myosin heavy chain, isoform O OS=Drosophila melanogaster GN=Mhc PE=4 SV=1 - [E1JHJ3_DROME]	0	4.69379e+06					74.5346	10.6	16	23	1962	224.395	6.18896
Q03334	40S ribosomal protein S13 OS=Drosophila melanogaster GN=RpS13 PE=1 SV=3 - [RS13_DROME]	0	3.32596e+06					1.85338	10.6	2	2	151	17.1676	10.5503
P35381	ATP synthase subunit alpha, mitochondrial OS=Drosophila melanogaster GN=blw PE=1 SV=2 - [ATPA_DROME]	0	8.88035e+06					22.4092	10.51	5	9	552	59.3844	9.01221
Q9V9W2	Ribosomal protein L6, isoform A OS=Drosophila melanogaster GN=RpL6 PE=1 SV=1 - [Q9V9W2_DROME]	0	5.07764e+06					5.86572	9.88	2	2	243	27.6806	10.6821
Q9VMU4	60S ribosomal protein L37a OS=Drosophila melanogaster GN=RpL37A PE=1 SV=3 - [RL37A_DROME]	0	3.49626e+06					2.0976	9.78	1	1	92	10.3044	10.6089
Q95TP9	CG10944-PA, isoform A OS=Drosophila melanogaster GN=RpS6 PE=2 SV=1 - [Q95TP9_DROME]	0	6.7088e+06					2.44464	9.68	2	2	217	24.681	11.063
A1Z9G3	FI19901p1 OS=Drosophila melanogaster GN=S-Lap5 PE=2 SV=1 - [A1Z9G3_DROME]	0	4.77261e+06					8.0385	9.65	4	5	549	59.5912	7.95752
Q9VGA0	Glutathione S transferase D9, isoform A OS=Drosophila melanogaster GN=GstD9 PE=3 SV=1 - [Q9VGA0_DROME]	1.05946e+07	0	13.1763	9.63	1	3					218	25.4449	5.33838
D6W4K6	MIP20559p (Fragment) OS=Drosophila melanogaster GN=CG11963-RB PE=2 SV=1 - [D6W4K6_DROME]	0	4.08776e+06					11.403	9.51	2	4	263	28.4282	8.73389
O16101	Serine protease SER4 OS=Drosophila melanogaster GN=Jon25Bi PE=2 SV=1 - [O16101_DROME]	0	0					2.12609	9.43	1	1	265	28.9318	6.69775
C8VV33	AT04852p OS=Drosophila melanogaster GN=eIF-4a-RD PE=2 SV=1 - [C8VV33_DROME]	0	2.33377e+06					7.02367	9.23	3	5	390	44.2645	5.52881
A0AQF9	CG9437 protein OS=Drosophila melanogaster GN=CG9437 PE=4 SV=1 - [A0AQF9_DROME]	0	0					0	9.21	1	1	315	36.4711	5.64307
Q9VAZ1	AT14585p OS=Drosophila melanogaster GN=mil PE=2 SV=2 - [Q9VAZ1_DROME]	0	4.21124e+06					4.74562	9.19	2	2	283	33.2092	4.66553
Q9W229	RE59324p OS=Drosophila melanogaster GN=RpS24 PE=1 SV=1 - [Q9W229_DROME]	0	9.00163e+06					3.13211	9.16	1	1	131	15.0382	11.2241
P32100	60S ribosomal protein L7 OS=Drosophila melanogaster GN=RpL7 PE=1 SV=2 - [RL7_DROME]	0	3.40964e+06					9.47603	9.13	3	3	252	29.5336	10.8872
Q8SY26	RE05501p OS=Drosophila melanogaster GN=CG12896 PE=2 SV=1 - [Q8SY26_DROME]	0	1.06732e+06					2.17695	9.03	1	1	155	17.3446	6.97607
Q8IPE8	CG4389-PB, isoform B OS=Drosophila melanogaster GN=Mtpalpha PE=3 SV=1 - [Q8IPE8_DROME]	0	4.67982e+06					16.5461	9.01	5	6	744	79.5882	8.85107
Q8IH64	Dolichyl-diphosphooligosaccharide--protein glycosyltransferase subunit 1 (Fragment) OS=Drosophila melanogaster GN=rho-5 PE=2 SV=1 - [Q8IH64_DROME]	0	2.43036e+06					5.72164	8.89	3	3	371	42.2847	9.11475
A8E6V2	IP19605p (Fragment) OS=Drosophila melanogaster GN=Dox-A2 PE=2 SV=1 - [A8E6V2_DROME]	0	1.16945e+06					5.24067	8.84	1	2	147	16.557	9.70068
P21187	Polyadenylate-binding protein OS=Drosophila melanogaster GN=pAbp PE=1 SV=3 - [PABP_DROME]	0	4.56636e+06					22.7693	8.68	4	8	634	69.8816	9.30518
P48588	40S ribosomal protein S25 OS=Drosophila melanogaster GN=RpS25 PE=1 SV=3 - [RS25_DROME]	0	4.00497e+06					1.76616	8.55	1	1	117	13.1934	10.272
O62526	ADP/ATP translocase OS=Drosophila melanogaster GN=Ant2 PE=2 SV=1 - [O62526_DROME]	0	1.59159e+07					6.06445	8.47	3	3	307	33.7224	9.56885
Q8IMH8	CG31021 OS=Drosophila melanogaster GN=CG31021 PE=4 SV=2 - [Q8IMH8_DROME]	0	2.21121e+06					9.00733	8.39	3	3	453	52.6185	5.24951
Q6IK11	HDC13853 OS=Drosophila melanogaster GN=HDC13853 PE=4 SV=1 - [Q6IK11_DROME]	2718948245	7.17211e+09	165.043	8.25	1	65	204.912	8.25	1	94	194	21.365	10.0815
Q7JR58	CG6543, isoform A OS=Drosophila melanogaster GN=CG6543 PE=2 SV=1 - [Q7JR58_DROME]	0	2.9277e+06					4.8128	8.14	2	2	295	31.5621	8.63135
P02516	Heat shock protein 23 OS=Drosophila melanogaster GN=Hsp23 PE=2 SV=2 - [HSP23_DROME]	0	5.65138e+06					2.24019	8.06	1	1	186	20.6164	5.84619
P41094	40S ribosomal protein S18 OS=Drosophila melanogaster GN=RpS18 PE=1 SV=1 - [RS18_DROME]	0	3.57583e+06					6.64765	7.89	1	2	152	17.6006	10.4771
P29845	Heat shock 70 kDa protein cognate 5 OS=Drosophila melanogaster GN=Hsc70-5 PE=1 SV=2 - [HSP7E_DROME]	2.43796e+06	2.81273e+06	37.7819	7.87	4	10	14.3023	5.83	3	4	686	74.0202	6.354
A8E792	TA01212p OS=Drosophila melanogaster GN=RpL17A PE=2 SV=1 - [A8E792_DROME]	0	2.60833e+06					3.08703	7.86	1	2	140	14.9091	10.8286
P55830	40S ribosomal protein S3a OS=Drosophila melanogaster GN=RpS3A PE=1 SV=4 - [RS3A_DROME]	0	8.80427e+06					3.16403	7.84	2	3	268	30.3211	9.61279
Q8T3U2	40S ribosomal protein S23 OS=Drosophila melanogaster GN=RpS23 PE=1 SV=1 - [RS23_DROME]	0	8.07484e+06					3.06047	7.69	1	1	143	16.0068	10.5942
Q8IQX5	CG6891, isoform C OS=Drosophila melanogaster GN=CG6891 PE=4 SV=1 - [Q8IQX5_DROME]	0	307213					0	7.53	1	1	146	16.5943	5.0083
Q95RH7	LD28840p OS=Drosophila melanogaster GN=Rab35 PE=2 SV=1 - [Q95RH7_DROME]	0	710800					2.3474	7.48	1	1	147	16.9587	8.85107
P04359	60S ribosomal protein L32 OS=Drosophila melanogaster GN=RpL32 PE=1 SV=3 - [RL32_DROME]	0	1.04143e+06					2.65622	7.46	1	1	134	16.0098	11.3999
Q7KNF3	Hsp90-related protein TRAP1 OS=Drosophila melanogaster GN=Trap1 PE=2 SV=1 - [Q7KNF3_DROME]	0	6.72752e+06					24.3565	7.43	4	8	686	77.3702	7.38623
Q8T462	AT14183p OS=Drosophila melanogaster PE=2 SV=1 - [Q8T462_DROME]	0	7.04891e+08					2.49953	7.34	1	1	286	30.7683	9.80322
Q8SXL3	RE10012p OS=Drosophila melanogaster GN=wor PE=2 SV=1 - [Q8SXL3_DROME]	0	8.71811e+07					0	7.12	1	1	548	61.8458	6.37939
Q7K5K3	CG11876, isoform A OS=Drosophila melanogaster GN=CG11876 PE=2 SV=1 - [Q7K5K3_DROME]	0	2.0965e+06					5.4624	6.85	2	2	365	39.3264	7.79639
Q6IGF6	HDC06432 OS=Drosophila melanogaster GN=HDC06432 PE=4 SV=1 - [Q6IGF6_DROME]	0	0					2.57711	6.8	1	1	250	27.1483	9.33447
P02518	Heat shock protein 27 OS=Drosophila melanogaster GN=Hsp27 PE=1 SV=2 - [HSP27_DROME]	0	3.44339e+06					10.1647	6.57	1	3	213	23.602	7.44482
Q9VJY6	60S ribosomal protein L24 OS=Drosophila melanogaster GN=RpL24 PE=1 SV=1 - [RL24_DROME]	0	3.42449e+06					1.83442	6.45	1	1	155	17.5089	11.063
P28750	Maternal protein exuperantia OS=Drosophila melanogaster GN=exu PE=1 SV=2 - [EXU_DROME]	0	5.01467e+06					3.77363	6.39	3	3	532	57.9391	9.53955
F6J6B9	CG1633 (Fragment) OS=Drosophila melanogaster GN=CG1633 PE=4 SV=1 - [F6J6B9_DROME]	5.06001e+06	1.79628e+06	8.40427	6.29	1	3	2.91787	6.29	1	1	175	19.846	5.42725
A1Z7N0	CG8197, isoform A OS=Drosophila melanogaster GN=CG13743-RA PE=2 SV=1 - [A1Z7N0_DROME]	191545341	0	2.59563	6.2	1	1					387	44.8165	9.08545
Q24059	L71-8 protein OS=Drosophila melanogaster GN=Eig71Eh PE=4 SV=1 - [Q24059_DROME]	0	1.94281e+08					1.61811	6.12	1	1	98	11.0637	9.17334
C9QP57	Mitochondrial import inner membrane translocase subunit TIM44 OS=Drosophila melanogaster GN=CG11779-RB PE=2 SV=1 - [C9QP57_DROME]	0	2.22785e+06					3.26638	6.07	2	2	428	48.9428	6.48096
Q8MM97	NADH-ubiquinone reductase 75 kDa subunit (Fragment) OS=Drosophila melanogaster GN=ND-75 PE=4 SV=1 - [Q8MM97_DROME]	0	1.27876e+06					6.99961	6.03	2	2	514	55.4587	6.72705
A0A0B4KFM7	Ribosomal protein L13A, isoform C OS=Drosophila melanogaster GN=RpL13A PE=4 SV=1 - [A0A0B4KFM7_DROME]	0	5.51088e+06					0	5.94	1	1	101	11.4504	11.2534
Q9VKU1	Fatty acid (Long chain) transport protein, isoform A OS=Drosophila melanogaster GN=Fatp PE=2 SV=2 - [Q9VKU1_DROME]	0	1.23093e+06					5.37987	5.91	3	3	626	70.1194	8.83643
M9PFP2	Teyrha-meyrha, isoform D OS=Drosophila melanogaster GN=tey PE=4 SV=1 - [M9PFP2_DROME]	0	1.63055e+07					2.5366	5.77	1	1	745	79.4326	6.7124
Q9W3C6	CG11294, isoform A OS=Drosophila melanogaster GN=CG11294 PE=2 SV=1 - [Q9W3C6_DROME]	0	0					2.54684	5.75	1	1	261	28.625	7.18115
Q8IPK4	Glycosyltransferase 25 family member OS=Drosophila melanogaster GN=CG31915 PE=2 SV=1 - [GLT25_DROME]	4.40532e+07	0	2.67102	5.56	1	1					612	71.1042	5.40186
Q9VEJ0	Peroxiredoxin 3 OS=Drosophila melanogaster GN=Prx3 PE=2 SV=2 - [Q9VEJ0_DROME]	0	2.1477e+06					3.65056	5.56	1	1	234	26.3628	7.48877
Q9XYQ9	TNF-receptor-associated factor 2 OS=Drosophila melanogaster GN=Traf6 PE=2 SV=1 - [Q9XYQ9_DROME]	0	2.78501e+07					2.21268	5.4	1	1	463	52.3927	7.18115
Q9W3W8	60S ribosomal protein L17 OS=Drosophila melanogaster GN=RpL17 PE=1 SV=1 - [RL17_DROME]	0	8.31902e+06					2.69142	5.38	1	1	186	21.5794	10.3013
O18640	Guanine nucleotide-binding protein subunit beta-like protein OS=Drosophila melanogaster GN=Rack1 PE=1 SV=2 - [GBLP_DROME]	0	1415753					2.91608	5.35	1	1	318	35.5957	7.47412
P39018	40S ribosomal protein S19a OS=Drosophila melanogaster GN=RpS19a PE=1 SV=3 - [RS19A_DROME]	0	2.07922e+06					1.81705	5.13	1	1	156	17.2803	10.1108
Q9I7K5	Transmembrane emp24 domain-containing protein eca OS=Drosophila melanogaster GN=eca PE=2 SV=2 - [TMEDE_DROME]	0	1.34921e+06					3.12231	5.09	1	1	216	25.1427	7.04932
Q9VGU6	Adenylate kinase isozyme 3 OS=Drosophila melanogaster GN=Adk3 PE=2 SV=1 - [Q9VGU6_DROME]	0	1.0458e+06					2.63413	5.09	1	1	216	24.1299	9.31982
A0A0B4LGB7	Calcium ATPase at 60A, isoform I OS=Drosophila melanogaster GN=Ca-P60A PE=4 SV=1 - [A0A0B4LGB7_DROME]	0	1.36063e+06					11.4831	5.01	4	5	999	109.281	5.45264
Q9VXK7	CG9172, isoform A OS=Drosophila melanogaster GN=ND-20 PE=2 SV=1 - [Q9VXK7_DROME]	0	1.07792e+06					4.83	4.98	1	2	221	24.5776	9.74463
Q8SYG0	RE63456p OS=Drosophila melanogaster GN=RpL34a PE=2 SV=1 - [Q8SYG0_DROME]	0	6.42002e+06					6.2014	4.94	1	3	162	18.0314	11.4438
O77466	Thiolase OS=Drosophila melanogaster GN=Thiolase PE=2 SV=1 - [O77466_DROME]	0	7.74882e+06					3.29283	4.9	2	2	469	50.5875	9.14404
P54611	V-type proton ATPase subunit E OS=Drosophila melanogaster GN=Vha26 PE=2 SV=1 - [VATE_DROME]	0	645662					2.02579	4.87	1	1	226	26.0658	6.15088
Q7KUB0	Isocitrate dehydrogenase, isoform A OS=Drosophila melanogaster GN=Idh PE=3 SV=1 - [Q7KUB0_DROME]	0	3.02774e+06					3.59998	4.81	2	2	416	46.6308	6.7417
Q8T3W1	AT28327p OS=Drosophila melanogaster GN=CG14736 PE=2 SV=1 - [Q8T3W1_DROME]	0	6.8658e+06					4.87059	4.78	1	2	335	36.783	7.88428
Q94920	Voltage-dependent anion-selective channel OS=Drosophila melanogaster GN=porin PE=1 SV=3 - [VDAC_DROME]	0	589054					5.73475	4.61	1	2	282	30.5315	6.96143
Q8T465	AT13777p OS=Drosophila melanogaster GN=CG12861 PE=2 SV=1 - [Q8T465_DROME]	0	6.70517e+06					3.14314	4.6	1	1	239	27.985	9.02686
P52295	Importin subunit alpha OS=Drosophila melanogaster GN=Pen PE=1 SV=2 - [IMA_DROME]	0	91453					0	4.41	1	1	522	57.7857	5.35107
Q6IM45	HDC07503 OS=Drosophila melanogaster GN=HDC07503 PE=4 SV=1 - [Q6IM45_DROME]	0	1.25293e+06					1.70767	4.41	1	1	227	25.7529	7.98682
Q9V438	Calcium-binding protein 1, isoform A OS=Drosophila melanogaster GN=CaBP1 PE=2 SV=1 - [Q9V438_DROME]	0	0					0	4.39	1	1	433	46.7227	5.69385
Q7JYX2	CG2065, isoform A OS=Drosophila melanogaster GN=CG2065 PE=2 SV=1 - [Q7JYX2_DROME]	0	1.27947e+06					6.33822	4.33	1	2	300	33.3573	9.24658
Q8I0F1	AT27831p OS=Drosophila melanogaster GN=CG31538 PE=2 SV=1 - [Q8I0F1_DROME]	0	883460					0	4.26	1	1	563	63.7607	9.81787
P07486	Glyceraldehyde-3-phosphate dehydrogenase 1 OS=Drosophila melanogaster GN=Gapdh1 PE=2 SV=2 - [G3P1_DROME]	0	2.02856e+06					2.86483	4.22	1	1	332	35.3282	8.17725
Q95RT1	LD12501p OS=Drosophila melanogaster GN=CG11089 PE=2 SV=1 - [Q95RT1_DROME]	7.35786e+06	0	0	4.18	1	1					383	41.4013	7.94287
Q9VNA3	CG11999 OS=Drosophila melanogaster GN=CG11999 PE=2 SV=1 - [Q9VNA3_DROME]	0	1.19013e+06					1.8126	4.17	1	1	216	23.6186	6.80029
O61231	60S ribosomal protein L10 OS=Drosophila melanogaster GN=RpL10 PE=1 SV=1 - [RL10_DROME]	0	4.4714e+06					4.08445	4.13	1	2	218	25.5112	9.84717
H8F4P7	Globin 2, isoform C OS=Drosophila melanogaster GN=glob2-RB PE=2 SV=1 - [H8F4P7_DROME]	0	25717327					1.80518	4.11	1	1	219	24.9176	7.82568
Q8SZU2	GH09538p OS=Drosophila melanogaster GN=CG7441 PE=2 SV=1 - [Q8SZU2_DROME]	0	1.09656e+06					5.94453	4.07	2	3	516	56.9607	9.92041
M9PFH6	Failed axon connections, isoform E OS=Drosophila melanogaster GN=fax PE=4 SV=1 - [M9PFH6_DROME]	0	0					1.89791	4.06	1	1	271	31.1688	5.61768
Q9U1I6	Serine protease inhibitor (Serpin-3) OS=Drosophila melanogaster GN=Spn38F PE=2 SV=1 - [Q9U1I6_DROME]	0	5.52044e+07					7.26361	4.03	1	3	372	41.6148	8.25049
Q9V3U6	26-29kD-proteinase OS=Drosophila melanogaster GN=26-29-p PE=2 SV=1 - [Q9V3U6_DROME]	0	4.0301e+06					8.16773	4.01	2	3	549	62.0903	6.7417
Q9U6R9	GH13039p OS=Drosophila melanogaster GN=gammaSnap1 PE=2 SV=1 - [Q9U6R9_DROME]	0	0					1.9407	3.97	1	1	302	33.675	5.32568
Q94522	Succinyl-CoA ligase [ADP/GDP-forming] subunit alpha, mitochondrial OS=Drosophila melanogaster GN=Scsalpha PE=2 SV=3 - [SUCA_DROME]	0	285422					2.09131	3.96	1	1	328	34.3671	8.98291
A1Z898	Caf1-105 OS=Drosophila melanogaster GN=Caf1-105 PE=4 SV=1 - [A1Z898_DROME]	0	3.6334e+06					2.21758	3.88	1	1	747	83.3428	8.22119
Q9VSR7	CG5660, isoform B OS=Drosophila melanogaster GN=CG5660 PE=2 SV=1 - [Q9VSR7_DROME]	0	2.3343e+06					1.88642	3.82	3	3	994	113.027	6.69775
Q9V3K5	CG4691 OS=Drosophila melanogaster GN=BG:DS06874.1 PE=2 SV=1 - [Q9V3K5_DROME]	0	695932					2.78559	3.82	1	1	262	30.8257	9.78857
Q9VBR4	CG11913 OS=Drosophila melanogaster GN=ND-49L PE=3 SV=2 - [Q9VBR4_DROME]	0	2.54779e+06					5.56171	3.82	2	2	523	60.1123	7.00537
Q8T0M9	Aspartate aminotransferase OS=Drosophila melanogaster GN=Got2 PE=2 SV=1 - [Q8T0M9_DROME]	0	2.49679e+06					4.90184	3.82	1	3	393	43.6676	8.42627
Q9VGF7	Glutamate carrier 1, isoform A OS=Drosophila melanogaster GN=GC1 PE=2 SV=1 - [Q9VGF7_DROME]	0	1.27266e+06					3.43819	3.74	1	1	321	34.5343	9.5542
Q86DS1	Hsc70-interacting protein 2 OS=Drosophila melanogaster GN=HIP-R PE=1 SV=2 - [F10A2_DROME]	0	274819					2.3057	3.71	1	1	377	41.0114	5.35107
P50887	60S ribosomal protein L22 OS=Drosophila melanogaster GN=RpL22 PE=1 SV=2 - [RL22_DROME]	0	3.68792e+06					1.77252	3.68	1	2	299	30.5919	10.1108
Q9W123	Protein painting of fourth OS=Drosophila melanogaster GN=Pof PE=1 SV=1 - [POF_DROME]	0	0					3.47793	3.64	1	1	495	55.0687	6.22705
Q8IGV8	RE21586p OS=Drosophila melanogaster GN=CG9480 PE=2 SV=1 - [Q8IGV8_DROME]	0	2.09374e+07					8.3137	3.62	1	4	387	43.4191	6.30322
M9NHG9	Sluggish A, isoform N OS=Drosophila melanogaster GN=slgA PE=4 SV=1 - [M9NHG9_DROME]	0	1.38789e+06					6.02373	3.52	2	2	681	77.1994	8.89502
Q9VAQ8	Beta4GalNAcTB OS=Drosophila melanogaster GN=beta4GalNAcTB PE=2 SV=1 - [Q9VAQ8_DROME]	0	0					0	3.41	1	1	323	37.802	7.09326
M9PDK3	CG32479, isoform B OS=Drosophila melanogaster GN=Usp10 PE=4 SV=1 - [M9PDK3_DROME]	0	0					1.63907	3.26	1	1	797	85.9201	9.11475
Q9VWH4	Probable isocitrate dehydrogenase [NAD] subunit alpha, mitochondrial OS=Drosophila melanogaster GN=l(1)G0156 PE=2 SV=1 - [IDH3A_DROME]	0	3.03479e+06					2.67315	3.18	1	1	377	40.818	7.35693
Q6IK08	HDC13886 OS=Drosophila melanogaster GN=HDC13886 PE=4 SV=1 - [Q6IK08_DROME]	0	1.90125e+06					1.62604	3.18	1	2	314	35.2871	7.02002
E2E4R0	Odorant receptor OS=Drosophila melanogaster GN=Or7a PE=3 SV=1 - [E2E4R0_DROME]	0	5.72419e+07					2.04439	3.15	1	1	413	47.6464	8.23584
D3DN23	GH23452p OS=Drosophila melanogaster GN=l(2)tid-RA PE=2 SV=1 - [D3DN23_DROME]	0	804659					7.30905	3.15	1	2	445	49.1536	9.15869
D3DMY7	ATP synthase subunit beta OS=Drosophila melanogaster GN=ATPsyn-beta-RA PE=2 SV=1 - [D3DMY7_DROME]	0	6.50159e+06					2.19434	3.12	1	1	353	38.0238	5.12256
Q9VSA3	Probable medium-chain specific acyl-CoA dehydrogenase, mitochondrial OS=Drosophila melanogaster GN=CG12262 PE=1 SV=1 - [ACADM_DROME]	0	1.14375e+06					7.26143	3.1	1	2	419	45.8424	7.94287
Q8SYR0	RE40293p OS=Drosophila melanogaster GN=CG7668 PE=2 SV=1 - [Q8SYR0_DROME]	0	989648					3.82056	3.08	1	2	422	47.9941	5.98584
O61491	Flotillin-1 OS=Drosophila melanogaster GN=Flo-1 PE=2 SV=1 - [FLOT1_DROME]	0	1.42174e+06					8.65974	3.05	1	3	426	47.1052	5.64307
A1Z7G6	CG8642 (Fragment) OS=Drosophila melanogaster GN=CG8642 PE=4 SV=2 - [A1Z7G6_DROME]	0	0					2.21448	3.03	1	1	429	49.1221	7.95752
Q9NJH0	Elongation factor 1-gamma OS=Drosophila melanogaster GN=Ef1gamma PE=2 SV=2 - [EF1G_DROME]	0	1.27616e+06					3.537	3.02	1	1	431	48.9368	7.04932
Q7KTZ2	Pi3K21B, isoform B OS=Drosophila melanogaster GN=Pi3K21B PE=4 SV=1 - [Q7KTZ2_DROME]	0	596584					0	3.02	1	1	496	56.2503	6.20166
Q7KMQ0	26S proteasome regulatory complex subunit p48B OS=Drosophila melanogaster GN=Rpt1 PE=2 SV=1 - [Q7KMQ0_DROME]	0	1.6541e+06					7.61062	3	1	2	433	48.511	6.03662
Q9VYS5	NADH dehydrogenase (ubiquinone) complex I, assembly factor 6 homolog OS=Drosophila melanogaster GN=sicily PE=2 SV=1 - [NDUF6_DROME]	0	413396					1.76217	2.99	1	1	334	38.1513	9.53955
E4NKI3	MIP27737p (Fragment) OS=Drosophila melanogaster GN=cin-RA PE=2 SV=1 - [E4NKI3_DROME]	0	1.23861e+06					0	2.94	1	1	374	40.7171	7.1665
X5D3H6	FI24005p1 OS=Drosophila melanogaster GN=RanBPM-RC PE=2 SV=1 - [X5D3H6_DROME]	0	5.30225e+06					2.27011	2.84	1	1	598	66.3785	6.68311
P19889	60S acidic ribosomal protein P0 OS=Drosophila melanogaster GN=RpLP0 PE=1 SV=1 - [RLA0_DROME]	0	1.07156e+06					0	2.84	1	1	317	34.1809	6.94678
A0A0C4DHE7	Glutamate dehydrogenase, isoform D OS=Drosophila melanogaster GN=Gdh PE=4 SV=1 - [A0A0C4DHE7_DROME]	0	1.51889e+06					1.90468	2.81	1	1	391	43.0379	7.29834
Q7K142	CG30438, isoform A OS=Drosophila melanogaster GN=CG30438 PE=2 SV=1 - [Q7K142_DROME]	0	1.0837e+06					2.17538	2.76	1	1	435	49.8765	9.29053
Q8MZI0	GM14040p OS=Drosophila melanogaster GN=Smg6 PE=2 SV=1 - [Q8MZI0_DROME]	0	8.9516e+06					0	2.76	1	2	688	79.2528	8.17725
Q0E9B5	CG8841, isoform A OS=Drosophila melanogaster GN=CG8841 PE=4 SV=1 - [Q0E9B5_DROME]	0	6160133					2.45093	2.75	1	1	837	95.5336	5.78271
Q7JUR9	AT16994p OS=Drosophila melanogaster GN=pdm3 PE=2 SV=1 - [Q7JUR9_DROME]	0	0	2.41358	2.72	1	1					994	106.258	8.00146
Q7KJ37	Cytoplasmic protein 89BC OS=Drosophila melanogaster GN=bor PE=2 SV=1 - [Q7KJ37_DROME]	0	1.03818e+06					4.98761	2.71	1	2	554	63.0518	9.18799
Q9VKC3	CG14945, isoform B OS=Drosophila melanogaster GN=CG14945 PE=4 SV=1 - [Q9VKC3_DROME]	50653506176	0	0	2.7	1	1					482	54.7619	6.90283
Q9VIE8	Aconitase, isoform B OS=Drosophila melanogaster GN=Acon PE=2 SV=2 - [Q9VIE8_DROME]	0	2.29994e+06					2.64903	2.67	2	2	787	85.3446	8.23584
Q8MQS7	Malate dehydrogenase OS=Drosophila melanogaster GN=Mdh1 PE=2 SV=1 - [Q8MQS7_DROME]	0	921718					1.68349	2.67	1	1	337	36.0496	7.38623
A1Z9E3	Elongation factor Tu mitochondrial, isoform A OS=Drosophila melanogaster GN=EfTuM PE=3 SV=1 - [A1Z9E3_DROME]	0	1.59224e+06					0	2.66	1	1	489	53.9577	8.03076
Q7KSQ0	LD46175p OS=Drosophila melanogaster GN=sea PE=2 SV=1 - [Q7KSQ0_DROME]	0	3520381					1.90948	2.52	1	1	317	34.0719	9.42236
Q9VBT2	CG11893 OS=Drosophila melanogaster GN=CG11893 PE=2 SV=1 - [Q9VBT2_DROME]	0	1.69316e+07					2.41457	2.4	1	1	416	48.9191	5.64307
Q8INC0	CG32855 OS=Drosophila melanogaster GN=CG32855 PE=4 SV=1 - [Q8INC0_DROME]	0	0					2.13349	2.36	1	1	552	60.253	9.26123
Q7K4Y0	Desaturase 1, isoform A OS=Drosophila melanogaster GN=Desat1 PE=2 SV=1 - [Q7K4Y0_DROME]	0	0					0	2.35	1	1	383	43.3921	8.82178
A0AMM0	CG6255 protein OS=Drosophila melanogaster GN=CG6255 PE=3 SV=1 - [A0AMM0_DROME]	0	2.36002e+06					1.6374	2.34	1	1	342	35.866	9.36377
Q7KSU6	CG8036, isoform D OS=Drosophila melanogaster GN=CG8036 PE=4 SV=1 - [Q7KSU6_DROME]	0	2.74712e+06					5.18894	2.24	1	2	580	63.0044	6.80029
P91928	MICOS complex subunit Mic60 OS=Drosophila melanogaster GN=CG6455 PE=2 SV=4 - [MIC60_DROME]	0	1.75776e+06					7.71042	2.17	1	2	739	81.9641	8.93896
Q9VPS5	60 kDa heat shock protein homolog 1, mitochondrial OS=Drosophila melanogaster GN=Hsp60B PE=2 SV=1 - [CH60B_DROME]	0	814939					4.09998	2.16	1	1	648	68.5931	5.64307
Q8SX97	CG5718 OS=Drosophila melanogaster GN=SdhAL PE=2 SV=1 - [Q8SX97_DROME]	0	685109					3.54017	2.15	1	1	651	71.681	8.35303
O96967	Drosocrystallin OS=Drosophila melanogaster GN=Cry PE=4 SV=1 - [O96967_DROME]	0	2.62152e+06					1.7274	2.12	1	1	472	55.1339	5.65576
Q9V9S8	Ferrochelatase, mitochondrial OS=Drosophila melanogaster GN=FeCh PE=2 SV=1 - [HEMH_DROME]	0	3.09476e+06					4.09481	2.08	1	2	384	43.5693	8.39697
Q8SXL9	Succinate dehydrogenase [ubiquinone] iron-sulfur subunit, mitochondrial OS=Drosophila melanogaster GN=SdhBL PE=2 SV=1 - [Q8SXL9_DROME]	0	933593					2.06054	2.06	1	1	437	46.5628	9.5542
F0JAK2	AT03614p (Fragment) OS=Drosophila melanogaster GN=opa1-like-RA PE=2 SV=1 - [F0JAK2_DROME]	0	490373					2.96118	2.04	1	1	540	63.1776	7.31299
Q9V7Y2	Sphingosine-1-phosphate lyase OS=Drosophila melanogaster GN=Sply PE=2 SV=1 - [SGPL_DROME]	0	2357539					0	2.02	1	1	545	60.2667	8.45557
Q9VFD5	Protein fem-1 homolog CG6966 OS=Drosophila melanogaster GN=CG6966 PE=2 SV=2 - [FEM1A_DROME]	0	1.85127e+06					2.60892	1.96	1	1	664	73.7385	7.07861
Q6AWQ1	RE71183p OS=Drosophila melanogaster GN=SRm160 PE=2 SV=1 - [Q6AWQ1_DROME]	0	5.35101e+06					0	1.89	1	1	954	107.517	11.605
M9PFC9	CG42570, isoform B OS=Drosophila melanogaster GN=CG42570 PE=4 SV=1 - [M9PFC9_DROME]	0	0	0	1.81	1	1					609	70.5699	5.43994
Q1WWA9	IP08220p OS=Drosophila melanogaster GN=CG15655 PE=2 SV=1 - [Q1WWA9_DROME]	3.33039e+07	0	2.02755	1.81	1	1					496	55.2588	7.57666
Q9VPX2	Major facilitator superfamily transporter 3 OS=Drosophila melanogaster GN=MFS3 PE=2 SV=1 - [Q9VPX2_DROME]	0	1.58683e+07					4.58895	1.76	1	2	512	55.0375	7.45947
Q8IP94	CG5353-PB, isoform B OS=Drosophila melanogaster GN=Aats-thr PE=3 SV=1 - [Q8IP94_DROME]	0	468383					1.75182	1.74	1	1	690	79.2949	6.90283
Q9VIS9	CG10366 OS=Drosophila melanogaster GN=CG10366 PE=4 SV=1 - [Q9VIS9_DROME]	0	1.26384e+07					2.57405	1.73	1	1	578	65.3596	6.52197
Q8IQQ9	CG6512-PB, isoform B OS=Drosophila melanogaster GN=CG6512 PE=3 SV=1 - [Q8IQQ9_DROME]	0	713838					1.85064	1.72	1	1	697	76.0191	7.09326
D9IQC5	Eater OS=Drosophila melanogaster GN=eater PE=4 SV=1 - [D9IQC5_DROME]	4.05362e+07	1.68734e+07	5.04207	1.71	1	2	2.20435	1.71	1	1	876	93.5972	5.77002
Q9V4E0	CG1970, isoform B OS=Drosophila melanogaster GN=ND-49 PE=2 SV=2 - [Q9V4E0_DROME]	0	1.10524e+06					0	1.71	1	1	468	52.887	6.66846
Q7YU14	LD22885p OS=Drosophila melanogaster GN=Gcn2 PE=2 SV=1 - [Q7YU14_DROME]	0	0	0	1.68	1	1					1312	147.362	6.02393
Q8T3H5	AT28279p OS=Drosophila melanogaster GN=CG13382 PE=2 SV=1 - [Q8T3H5_DROME]	0	1.12058e+06					1.77672	1.57	1	1	509	58.7646	9.33447
Q9VB23	BcDNA.LD34343 OS=Drosophila melanogaster GN=wdb PE=2 SV=2 - [Q9VB23_DROME]	0	6.15614e+06					1.82119	1.53	1	1	524	59.6888	7.48877
Q4V732	IP09048p OS=Drosophila melanogaster GN=CG6118 PE=2 SV=1 - [Q4V732_DROME]	0	1.35874e+06					0	1.47	1	1	882	99.357	6.72705
Q8MS31	Muscle wasted, isoform D OS=Drosophila melanogaster GN=mute PE=2 SV=1 - [Q8MS31_DROME]	0	4.89361e+07					3.80934	1.35	1	2	665	74.4151	6.55127
P26802	Probable ATP-dependent RNA helicase Dbp73D OS=Drosophila melanogaster GN=Dbp73D PE=2 SV=3 - [DDX51_DROME]	0	0					0	1.31	1	1	687	77.5421	8.19189
A1ZBK4	CG10073, isoform A OS=Drosophila melanogaster GN=CG10073-RA PE=2 SV=1 - [A1ZBK4_DROME]	1.73021e+06	0	2.69881	1.26	1	1					873	97.5357	6.80029
Q8T0A2	LD17482p OS=Drosophila melanogaster GN=Atg4b PE=2 SV=1 - [Q8T0A2_DROME]	0	0	0	1.23	1	1					653	72.9862	6.01123
Q95TW5	Homeobox protein cut-like OS=Drosophila melanogaster GN=onecut PE=2 SV=1 - [Q95TW5_DROME]	0	1.12487e+06					1.84984	1.23	1	1	976	106.288	5.42725
Q9W3J8	Dynein regulatory complex protein 1 homolog OS=Drosophila melanogaster GN=CG10958 PE=2 SV=1 - [DRC1_DROME]	0	0					1.76529	1.21	1	1	743	88.1061	8.07471
X2JAC7	Terribly reduced optic lobes, isoform AX OS=Drosophila melanogaster GN=trol PE=4 SV=1 - [X2JAC7_DROME]	0	1.71485e+06					2.74749	1.19	3	3	2853	316.622	4.88135
Q6NKL9	RH57795p (Fragment) OS=Drosophila melanogaster PE=2 SV=1 - [Q6NKL9_DROME]	0	1.15373e+06					1.8773	1.19	1	1	589	64.6774	6.13818
P35415	Paramyosin, long form OS=Drosophila melanogaster GN=Prm PE=1 SV=1 - [MYSP1_DROME]	0	440909					2.88268	1.14	1	1	879	102.277	5.57959
A0A0B4KGB9	Dystrophin, isoform L OS=Drosophila melanogaster GN=Dys PE=4 SV=1 - [A0A0B4KGB9_DROME]	0	7.26104e+06					2.475	1.13	1	1	1323	149.823	6.354
A2RVE8	IP16232p (Fragment) OS=Drosophila melanogaster GN=CG6214-RE PE=2 SV=1 - [A2RVE8_DROME]	0	1.3382e+07					1.76054	1.01	1	1	594	68.3632	9.31982
P11346	Raf homolog serine/threonine-protein kinase phl OS=Drosophila melanogaster GN=phl PE=1 SV=6 - [KRAF1_DROME]	0	1.59654e+07					0	0.95	1	1	739	83.6763	8.73389
Q9NFV8	TEP1 protein OS=Drosophila melanogaster GN=Tep1 PE=2 SV=1 - [Q9NFV8_DROME]	0	2.99096e+08					2.28698	0.89	1	1	1354	151.833	8.35303
Q9W3X0	CG14441, isoform A OS=Drosophila melanogaster GN=CG14441 PE=4 SV=2 - [Q9W3X0_DROME]	0	1.85173e+07					0	0.87	1	1	1149	128.248	6.56592
Q8IGX4	RE10062p OS=Drosophila melanogaster GN=Cad74A PE=2 SV=1 - [Q8IGX4_DROME]	4.95554e+06	3.5398e+06	2.76354	0.66	1	1	2.45092	0.66	1	1	1820	200.864	4.97021
C6TP86	LP19492p OS=Drosophila melanogaster GN=trio-RA PE=2 SV=1 - [C6TP86_DROME]	0	7.52822e+06					0	0.6	1	1	1987	225.942	6.56592
Q9VZ77	CG17150, isoform D OS=Drosophila melanogaster GN=CG17150 PE=4 SV=3 - [Q9VZ77_DROME]	0	0					0	0.59	1	1	4385	504.304	6.23975
M9NDN5	CG3280 OS=Drosophila melanogaster GN=CG46121 PE=4 SV=1 - [M9NDN5_DROME]	0	9.77766e+06					0	0.52	1	1	1932	216.535	6.56592
A0A0B4KG40	CG42795, isoform C OS=Drosophila melanogaster GN=CG42795 PE=4 SV=1 - [A0A0B4KG40_DROME]	0	6.65375e+06					4.80388	0.52	1	2	2904	328.285	8.36768
A8JR05	Crossveinless c, isoform C OS=Drosophila melanogaster GN=cv-c PE=4 SV=1 - [A8JR05_DROME]	0	0	2.60811	0.51	1	1					2351	255.776	8.45557
A0A0B4KEK1	Enhancer of polycomb, isoform C OS=Drosophila melanogaster GN=E(Pc) PE=4 SV=1 - [A0A0B4KEK1_DROME]	0	1.77637e+07					0	0.25	1	1	1974	216.236	6.23975
